# Supplementary material for: Inhibition of Transglutaminase 2 as a Therapeutic Strategy in Celiac Disease—In Vitro Studies in Intestinal Cells and Duodenal Biopsies
Source: Int J Mol Sci. 2023 Mar 1;24(5):4795. doi: 10.3390/ijms24054795 (PMC10002517; doi:10.3390/ijms24054795)
Supplement: Supplementary file 1 [file ijms-24-04795-s001.zip]

Archive with 1 entries (1 files):
- ijms-2164290-supplementary.pdf
